# Supplementary material for: Electrochemical Characterization of Charged Membranes from Different Materials and Structures via Membrane Potential Analysis
Source: Membranes (Basel). 2023 Aug 17;13(8):739. doi: 10.3390/membranes13080739 (PMC10456455; doi:10.3390/membranes13080739)
Supplement: Supplementary file 1 [file membranes-13-00739-s001.zip]

Archive with 1 entries (1 files):
- membranes-2485951-supplementary.pdf
